# Supplementary material for: Lysine acetylation regulates the interaction between proteins and membranes
Source: Nat Commun. 2021 Nov 9;12:6466. doi: 10.1038/s41467-021-26657-2 (PMC8578602; doi:10.1038/s41467-021-26657-2)
Supplement: Supplementary file 4 — Supplementary Data 1 [file 41467_2021_26657_MOESM4_ESM.zip]

Archive with 2 entries (2 files):
- Bioinformatics.zip
- Matlab.zip
