# Supplementary material for: Lysine acetylation regulates the interaction between proteins and membranes
Source: Nat Commun. 2021 Nov 9;12:6466. doi: 10.1038/s41467-021-26657-2 (PMC8578602; doi:10.1038/s41467-021-26657-2)
Supplement: Supplementary file 6 — Source Data [file 41467_2021_26657_MOESM6_ESM.xlsx]

## Sheet: Source data F1, T1, ST1, SF2-6
*Note - During the initial analysis, we used the terms MBR and NMBR, which were later replaced with MIR and NBR respectively. The old terminology remains in this source data set.																					incdent K	incdent K	incdent K	incdent K	incdent K	incident Kac	incident Kac	incident Kac	incident Kac	incident Kac	K/aa	K/aa	K/aa	K/aa	K/aa	Kac/K	Kac/K	Kac/K	Kac/K	Kac/K	Kac /aa	Kac /aa	Kac /aa	Kac /aa	Kac /aa	incident K ratio	incident K ratio	incident K ratio	incident K ratio
'protein'	'Kall'	'Kac'	'KacM'	'KxxM'	K tot M	'KacT'	'KxxT'	K tot T	KacN'	'KxxN'	K tot N	'KacOut'	'KxxOut'	K tot out	'domainLength'	'MBRLength'	'TRLength'	'NMBRLength'	M+T length	N+T length	_M	_T	_N	_M+T	_N+T	_M	_T	_N	_M+T	_N+T	_M	_T	_N	_M+T	_N+T	_M	_T	_N	_M+T	_N+T	_M	_T	_N	_M+T	_N+T	M/N	T/N	(M+T)/N	M/(N+T)
'protein'	'Kall'	'Kac'	'KacM'	'KxxM'	K tot M	'KacT'	'KxxT'	K tot T	'KacN'	'KxxN'	K tot N	'KacOut'	'KxxOut'	K tot out	'domainLength'	'MBRLength'	'TRLength'	'NMBRLength'	M+T length	N+T length	incdent K _M	incdent K _T	incdent K _N	incdent K _M+T	incdent K _N+T	incident Kac _M	incident Kac _T	incident Kac _N	incident Kac _M+T	incident Kac _N+T	K/aa_M	K/aa_T	K/aa_N	K/aa_M+T	K/aa_N+T	Kac/K_M	Kac/K_T	Kac/K_N	Kac/K_M+T	Kac/K_N+T	Kac /aa_M	Kac /aa_T	Kac /aa_N	Kac /aa_M+T	Kac /aa_N+T	incident K ratio M/N	incident K ratio T/N	incident K ratio (M+T)/N	incident K ratio M/(N+T)
'AMPH'	43	9	6	6	12	0	0	0	2	12	14	1	16	17	240	96	0	144	96	144	12	0	14	12	14	6	0	2	6	2	12.5	#DIV/0!	9.72222	12.5	9.72222	50	#DIV/0!	14.2857	50	14.2857	6.25	#DIV/0!	1.38889	6.25	1.38889	0.857143	0	0.857143	0.857143
'SH3GL2'	28	3	2	14	16	0	0	0	1	8	9	0	3	3	244	101	0	143	101	143	16	0	9	16	9	2	0	1	2	1	15.8416	#DIV/0!	6.29371	15.8416	6.29371	12.5	#DIV/0!	11.1111	12.5	11.1111	1.9802	#DIV/0!	0.699301	1.9802	0.699301	1.77778	0	1.77778	1.77778
'SH3GL3'	31	3	1	16	17	0	0	0	0	10	10	2	2	4	249	101	0	148	101	148	17	0	10	17	10	1	0	0	1	0	16.8317	#DIV/0!	6.75676	16.8317	6.75676	5.88235	#DIV/0!	0	5.88235	0	0.990099	#DIV/0!	0	0.990099	0	1.7	0	1.7	1.7
'BIN1'	44	3	2	16	18	0	0	0	1	10	11	0	15	15	269	131	0	138	131	138	18	0	11	18	11	2	0	1	2	1	13.7405	#DIV/0!	7.97101	13.7405	7.97101	11.1111	#DIV/0!	9.09091	11.1111	9.09091	1.52672	#DIV/0!	0.724638	1.52672	0.724638	1.63636	0	1.63636	1.63636
'BIN2'	42	8	8	12	20	0	0	0	0	7	7	0	15	15	242	110	0	132	110	132	20	0	7	20	7	8	0	0	8	0	18.1818	#DIV/0!	5.30303	18.1818	5.30303	40	#DIV/0!	0	40	0	7.27273	#DIV/0!	0	7.27273	0	2.85714	0	2.85714	2.85714
'SNX9'	44	2	1	10	11	0	0	0	0	9	9	1	23	24	201	69	0	132	69	132	11	0	9	11	9	1	0	0	1	0	15.942	#DIV/0!	6.81818	15.942	6.81818	9.09091	#DIV/0!	0	9.09091	0	1.44928	#DIV/0!	0	1.44928	0	1.22222	0	1.22222	1.22222
'SNX33'	32	3	2	6	8	0	0	0	0	4	4	1	19	20	203	70	0	133	70	133	8	0	4	8	4	2	0	0	2	0	11.4286	#DIV/0!	3.00752	11.4286	3.00752	25	#DIV/0!	0	25	0	2.85714	#DIV/0!	0	2.85714	0	2	0	2	2
'FNBP1'	60	10	7	12	19	0	0	0	1	9	10	2	29	31	273	141	0	132	141	132	19	0	10	19	10	7	0	1	7	1	13.4752	#DIV/0!	7.57576	13.4752	7.57576	36.8421	#DIV/0!	10	36.8421	10	4.96454	#DIV/0!	0.757576	4.96454	0.757576	1.9	0	1.9	1.9
'FCHO2'	68	5	2	20	22	0	0	0	2	8	10	1	35	36	259	138	0	121	138	121	22	0	10	22	10	2	0	2	2	2	15.942	#DIV/0!	8.26446	15.942	8.26446	9.09091	#DIV/0!	20	9.09091	20	1.44928	#DIV/0!	1.65289	1.44928	1.65289	2.2	0	2.2	2.2
'TRIP10/CIP4'	41	2	2	16	18	0	0	0	0	6	6	0	17	17	276	143	0	133	143	133	18	0	6	18	6	2	0	0	2	0	12.5874	#DIV/0!	4.51128	12.5874	4.51128	11.1111	#DIV/0!	0	11.1111	0	1.3986	#DIV/0!	0	1.3986	0	3	0	3	3
'pacsin1'	44	12	10	20	30	0	0	0	2	4	6	0	8	8	292	154	0	138	154	138	30	0	6	30	6	10	0	2	10	2	19.4805	#DIV/0!	4.34783	19.4805	4.34783	33.3333	#DIV/0!	33.3333	33.3333	33.3333	6.49351	#DIV/0!	1.44928	6.49351	1.44928	5	0	5	5
'pacsin2'	46	4	2	27	29	0	0	0	1	5	6	0	11	11	291	154	0	137	154	137	29	0	6	29	6	2	0	1	2	1	18.8312	#DIV/0!	4.37956	18.8312	4.37956	6.89655	#DIV/0!	16.6667	6.89655	16.6667	1.2987	#DIV/0!	0.729927	1.2987	0.729927	4.83333	0	4.83333	4.83333
'NCF4'	21	2	2	3	5	0	0	0	0	4	4	0	12	12	122	56	0	66	56	66	5	0	4	5	4	2	0	0	2	0	8.92857	#DIV/0!	6.06061	8.92857	6.06061	40	#DIV/0!	0	40	0	3.57143	#DIV/0!	0	3.57143	0	1.25	0	1.25	1.25
'SNX1'	42	1	1	6	7	0	0	0	0	5	5	0	30	30	130	63	0	67	63	67	7	0	5	7	5	1	0	0	1	0	11.1111	#DIV/0!	7.46269	11.1111	7.46269	14.2857	#DIV/0!	0	14.2857	0	1.5873	#DIV/0!	0	1.5873	0	1.4	0	1.4	1.4
'SNX5'	43	7	0	10	10	0	0	0	1	1	2	6	25	31	146	80	0	66	80	66	10	0	2	10	2	0	0	1	0	1	12.5	#DIV/0!	3.0303	12.5	3.0303	0	#DIV/0!	50	0	50	0	#DIV/0!	1.51515	0	1.51515	5	0	5	5
'SNX9'	44	2	1	4	5	0	0	0	0	3	3	1	35	36	113	43	0	70	43	70	5	0	3	5	3	1	0	0	1	0	11.6279	#DIV/0!	4.28571	11.6279	4.28571	20	#DIV/0!	0	20	0	2.32558	#DIV/0!	0	2.32558	0	1.66667	0	1.66667	1.66667
'SNX12'	9	1	0	4	4	0	0	0	1	2	3	0	2	2	126	58	0	68	58	68	4	0	3	4	3	0	0	1	0	1	6.89655	#DIV/0!	4.41176	6.89655	4.41176	0	#DIV/0!	33.3333	0	33.3333	0	#DIV/0!	1.47059	0	1.47059	1.33333	0	1.33333	1.33333
'SNX14'	68	3	3	5	8	0	0	0	0	2	2	0	58	58	126	55	0	71	55	71	8	0	2	8	2	3	0	0	3	0	14.5455	#DIV/0!	2.8169	14.5455	2.8169	37.5	#DIV/0!	0	37.5	0	5.45455	#DIV/0!	0	5.45455	0	4	0	4	4
'SNX19'	44	1	0	6	6	0	0	0	1	2	3	0	35	35	136	62	0	74	62	74	6	0	3	6	3	0	0	1	0	1	9.67742	#DIV/0!	4.05405	9.67742	4.05405	0	#DIV/0!	33.3333	0	33.3333	0	#DIV/0!	1.35135	0	1.35135	2	0	2	2
'SNX2'	41	13	5	2	7	0	0	0	2	3	5	6	23	29	148	61	0	87	61	87	7	0	5	7	5	5	0	2	5	2	11.4754	#DIV/0!	5.74713	11.4754	5.74713	71.4286	#DIV/0!	40	71.4286	40	8.19672	#DIV/0!	2.29885	8.19672	2.29885	1.4	0	1.4	1.4
'SNX6'	40	3	2	6	8	0	0	0	0	8	8	1	23	24	164	78	0	86	78	86	8	0	8	8	8	2	0	0	2	0	10.2564	#DIV/0!	9.30233	10.2564	9.30233	25	#DIV/0!	0	25	0	2.5641	#DIV/0!	0	2.5641	0	1	0	1	1
'SNX25'	65	5	3	4	7	0	0	0	0	3	3	2	53	55	117	51	0	66	51	66	7	0	3	7	3	3	0	0	3	0	13.7255	#DIV/0!	4.54545	13.7255	4.54545	42.8571	#DIV/0!	0	42.8571	0	5.88235	#DIV/0!	0	5.88235	0	2.33333	0	2.33333	2.33333
'SNX29'	54	1	1	5	6	0	0	0	0	6	6	0	42	42	111	49	0	62	49	62	6	0	6	6	6	1	0	0	1	0	12.2449	#DIV/0!	9.67742	12.2449	9.67742	16.6667	#DIV/0!	0	16.6667	0	2.04082	#DIV/0!	0	2.04082	0	1	0	1	1
'SNX30'	31	2	2	1	3	0	0	0	0	10	10	0	18	18	142	53	0	89	53	89	3	0	10	3	10	2	0	0	2	0	5.66038	#DIV/0!	11.236	5.66038	11.236	66.6667	#DIV/0!	0	66.6667	0	3.77358	#DIV/0!	0	3.77358	0	0.3	0	0.3	0.3
'Syt1'	56	5	1	7	8	0	0	0	1	2	3	3	42	45	89	48	0	41	48	41	8	0	3	8	3	1	0	1	1	1	16.6667	#DIV/0!	7.31707	16.6667	7.31707	12.5	#DIV/0!	33.3333	12.5	33.3333	2.08333	#DIV/0!	2.43902	2.08333	2.43902	2.66667	0	2.66667	2.66667
'PRKCA'	59	8	2	3	5	0	0	0	1	5	6	5	43	48	90	48	0	42	48	42	5	0	6	5	6	2	0	1	2	1	10.4167	#DIV/0!	14.2857	10.4167	14.2857	40	#DIV/0!	16.6667	40	16.6667	4.16667	#DIV/0!	2.38095	4.16667	2.38095	0.833333	0	0.833333	0.833333
'PIK3C2A'	122	6	1	5	6	0	0	0	0	2	2	5	109	114	91	47	0	44	47	44	6	0	2	6	2	1	0	0	1	0	12.766	#DIV/0!	4.54545	12.766	4.54545	16.6667	#DIV/0!	0	16.6667	0	2.12766	#DIV/0!	0	2.12766	0	3	0	3	3
'Syt7 '	38	3	2	6	8	0	0	0	1	2	3	0	27	27	90	48	0	42	48	42	8	0	3	8	3	2	0	1	2	1	16.6667	#DIV/0!	7.14286	16.6667	7.14286	25	#DIV/0!	33.3333	25	33.3333	4.16667	#DIV/0!	2.38095	4.16667	2.38095	2.66667	0	2.66667	2.66667
'Syt15 '	22	2	0	5	5	0	0	0	1	2	3	1	13	14	87	46	0	41	46	41	5	0	3	5	3	0	0	1	0	1	10.8696	#DIV/0!	7.31707	10.8696	7.31707	0	#DIV/0!	33.3333	0	33.3333	0	#DIV/0!	2.43902	0	2.43902	1.66667	0	1.66667	1.66667
'CPNE9'	30	3	1	4	5	0	0	0	1	1	2	1	22	23	93	48	0	45	48	45	5	0	2	5	2	1	0	1	1	1	10.4167	#DIV/0!	4.44444	10.4167	4.44444	20	#DIV/0!	50	20	50	2.08333	#DIV/0!	2.22222	2.08333	2.22222	2.5	0	2.5	2.5
'RASA2'	71	6	5	1	6	0	0	0	0	1	1	1	63	64	63	34	0	29	34	29	6	0	1	6	1	5	0	0	5	0	17.6471	#DIV/0!	3.44828	17.6471	3.44828	83.3333	#DIV/0!	0	83.3333	0	14.7059	#DIV/0!	0	14.7059	0	6	0	6	6
'UNC13B'	106	1	1	6	7	0	0	0	0	3	3	0	96	96	93	47	0	46	47	46	7	0	3	7	3	1	0	0	1	0	14.8936	#DIV/0!	6.52174	14.8936	6.52174	14.2857	#DIV/0!	0	14.2857	0	2.12766	#DIV/0!	0	2.12766	0	2.33333	0	2.33333	2.33333
'DYSF'	122	4	1	3	4	0	0	0	0	0	0	3	115	118	83	39	0	44	39	44	4	0	0	4	0	1	0	0	1	0	10.2564	#DIV/0!	0	10.2564	0	25	#DIV/0!	#DIV/0!	25	#DIV/0!	2.5641	#DIV/0!	0	2.5641	0	#DIV/0!	#DIV/0!	#DIV/0!	#DIV/0!
'ESyt1 '	53	4	1	6	7	0	0	0	0	1	1	3	42	45	89	49	0	40	49	40	7	0	1	7	1	1	0	0	1	0	14.2857	#DIV/0!	2.5	14.2857	2.5	14.2857	#DIV/0!	0	14.2857	0	2.04082	#DIV/0!	0	2.04082	0	7	0	7	7
'DYSF'	122	4	2	3	5	0	0	0	0	3	3	2	112	114	64	38	0	26	38	26	5	0	3	5	3	2	0	0	2	0	13.1579	#DIV/0!	11.5385	13.1579	11.5385	40	#DIV/0!	0	40	0	5.26316	#DIV/0!	0	5.26316	0	1.66667	0	1.66667	1.66667
'MYOF'	149	14	3	1	4	0	0	0	0	3	3	11	131	142	63	37	0	26	37	26	4	0	3	4	3	3	0	0	3	0	10.8108	#DIV/0!	11.5385	10.8108	11.5385	75	#DIV/0!	0	75	0	8.10811	#DIV/0!	0	8.10811	0	1.33333	0	1.33333	1.33333
'ESyt1 '	53	4	0	2	2	0	0	0	1	0	1	3	47	50	61	36	0	25	36	25	2	0	1	2	1	0	0	1	0	1	5.55556	#DIV/0!	4	5.55556	4	0	#DIV/0!	100	0	100	0	#DIV/0!	4	0	4	2	0	2	2
'Syt1'	56	5	1	10	11	0	0	0	0	5	5	4	36	40	92	48	0	44	48	44	11	0	5	11	5	1	0	0	1	0	22.9167	#DIV/0!	11.3636	22.9167	11.3636	9.09091	#DIV/0!	0	9.09091	0	2.08333	#DIV/0!	0	2.08333	0	2.2	0	2.2	2.2
'PRKCG'	37	6	2	3	5	0	0	0	0	1	1	4	27	31	91	50	0	41	50	41	5	0	1	5	1	2	0	0	2	0	10	#DIV/0!	2.43902	10	2.43902	40	#DIV/0!	0	40	0	4	#DIV/0!	0	4	0	5	0	5	5
'syt2'	53	4	1	11	12	0	0	0	0	5	5	3	33	36	92	48	0	44	48	44	12	0	5	12	5	1	0	0	1	0	25	#DIV/0!	11.3636	25	11.3636	8.33333	#DIV/0!	0	8.33333	0	2.08333	#DIV/0!	0	2.08333	0	2.4	0	2.4	2.4
'syt5'	25	1	1	10	11	0	0	0	0	4	4	0	10	10	92	48	0	44	48	44	11	0	4	11	4	1	0	0	1	0	22.9167	#DIV/0!	9.09091	22.9167	9.09091	9.09091	#DIV/0!	0	9.09091	0	2.08333	#DIV/0!	0	2.08333	0	2.75	0	2.75	2.75
'syt12'	20	3	3	4	7	0	0	0	0	2	2	0	11	11	92	48	0	44	48	44	7	0	2	7	2	3	0	0	3	0	14.5833	#DIV/0!	4.54545	14.5833	4.54545	42.8571	#DIV/0!	0	42.8571	0	6.25	#DIV/0!	0	6.25	0	3.5	0	3.5	3.5
'syt13'	29	1	1	10	11	0	0	0	0	2	2	0	16	16	94	50	0	44	50	44	11	0	2	11	2	1	0	0	1	0	22	#DIV/0!	4.54545	22	4.54545	9.09091	#DIV/0!	0	9.09091	0	2	#DIV/0!	0	2	0	5.5	0	5.5	5.5
'syt15'	22	2	1	4	5	0	0	0	0	3	3	1	13	14	92	47	0	45	47	45	5	0	3	5	3	1	0	0	1	0	10.6383	#DIV/0!	6.66667	10.6383	6.66667	20	#DIV/0!	0	20	0	2.12766	#DIV/0!	0	2.12766	0	1.66667	0	1.66667	1.66667
'unc13a'	126	3	2	5	7	0	0	0	0	3	3	1	115	116	94	51	0	43	51	43	7	0	3	7	3	2	0	0	2	0	13.7255	#DIV/0!	6.97674	13.7255	6.97674	28.5714	#DIV/0!	0	28.5714	0	3.92157	#DIV/0!	0	3.92157	0	2.33333	0	2.33333	2.33333
'myof'	149	14	1	2	3	0	0	0	0	1	1	13	132	145	94	44	0	50	44	50	3	0	1	3	1	1	0	0	1	0	6.81818	#DIV/0!	2	6.81818	2	33.3333	#DIV/0!	0	33.3333	0	2.27273	#DIV/0!	0	2.27273	0	3	0	3	3
'EHD2'	38	8	4	7	11	0	0	0	0	4	4	4	19	23	115	47	0	68	47	68	11	0	4	11	4	4	0	0	4	0	23.4043	#DIV/0!	5.88235	23.4043	5.88235	36.3636	#DIV/0!	0	36.3636	0	8.51064	#DIV/0!	0	8.51064	0	2.75	0	2.75	2.75
'EHD4'	41	5	3	5	8	0	0	0	1	5	6	1	26	27	115	47	0	68	47	68	8	0	6	8	6	3	0	1	3	1	17.0213	#DIV/0!	8.82353	17.0213	8.82353	37.5	#DIV/0!	16.6667	37.5	16.6667	6.38298	#DIV/0!	1.47059	6.38298	1.47059	1.33333	0	1.33333	1.33333
'EHD1'	44	11	4	6	10	0	0	0	3	1	4	4	26	30	115	47	0	68	47	68	10	0	4	10	4	4	0	3	4	3	21.2766	#DIV/0!	5.88235	21.2766	5.88235	40	#DIV/0!	75	40	75	8.51064	#DIV/0!	4.41176	8.51064	4.41176	2.5	0	2.5	2.5
'EHD3'	44	1	0	9	9	0	0	0	1	3	4	0	31	31	115	47	0	68	47	68	9	0	4	9	4	0	0	1	0	1	19.1489	#DIV/0!	5.88235	19.1489	5.88235	0	#DIV/0!	25	0	25	0	#DIV/0!	1.47059	0	1.47059	2.25	0	2.25	2.25
'protein'	'Kall'	'Kac'	'KacM'	'KxxM'	0	'KacT'	'KxxT'	0	'KacN'	'KxxN'	0	'KacOut'	'KxxOut'	0	'domainLength'	'MBRLength'	'TRLength'	'NMBRLength'	0	0	n(K)_M	n(K)_T	n(K)_N	n(K)_M+T	n(K)_N+T	n(Kac)_M	n(Kac)_T	n(Kac)_N	n(Kac)_M+T	n(Kac)_N+T	f(K)_M	f(K)_T	f(K)_N	f(K)_M+T	f(K)_N+T	f(Kac/K)_M	f(Kac/K)_T	f(Kac/K)_N	f(Kac/K)_M+T	f(Kac/K)_N+T	f(Kac/aa)_M	f(Kac/aa)_T	f(Kac/aa)_N	f(Kac/aa)_M+T	f(Kac/aa)_N+T	incident K ratio M/N	incident K ratio T/N	incident K ratio (M+T)/N	incident K ratio M/(N+T)
'AMPH'	43	9	5	5	10	1	1	2	2	12	14	1	16	17	240	90	12	138	102	150	10	2	14	12	16	5	1	2	6	3	11.1111	16.6667	10.1449	11.7647	10.6667	50	50	14.2857	50	18.75	5.55556	8.33333	1.44928	5.88235	2	0.714286	0.142857	0.857143	0.625
'SH3GL2'	28	3	2	14	16	0	0	0	1	8	9	0	3	3	244	96	10	138	106	148	16	0	9	16	9	2	0	1	2	1	16.6667	0	6.52174	15.0943	6.08108	12.5	#DIV/0!	11.1111	12.5	11.1111	2.08333	0	0.724638	1.88679	0.675676	1.77778	0	1.77778	1.77778
'SH3GL3'	31	3	1	16	17	0	0	0	0	10	10	2	2	4	249	96	10	143	106	153	17	0	10	17	10	1	0	0	1	0	17.7083	0	6.99301	16.0377	6.53595	5.88235	#DIV/0!	0	5.88235	0	1.04167	0	0	0.943396	0	1.7	0	1.7	1.7
'BIN1'	44	3	2	14	16	0	2	2	1	10	11	0	15	15	269	125	12	132	137	144	16	2	11	18	13	2	0	1	2	1	12.8	16.6667	8.33333	13.1387	9.02778	12.5	0	9.09091	11.1111	7.69231	1.6	0	0.757576	1.45985	0.694444	1.45455	0.181818	1.63636	1.23077
'BIN2'	42	8	8	11	19	0	1	1	0	7	7	0	15	15	242	104	12	126	116	138	19	1	7	20	8	8	0	0	8	0	18.2692	8.33333	5.55556	17.2414	5.7971	42.1053	0	0	40	0	7.69231	0	0	6.89655	0	2.71429	0.142857	2.85714	2.375
'SNX9'	44	2	1	7	8	0	3	3	0	9	9	1	23	24	201	65	8	128	73	136	8	3	9	11	12	1	0	0	1	0	12.3077	37.5	7.03125	15.0685	8.82353	12.5	0	0	9.09091	0	1.53846	0	0	1.36986	0	0.888889	0.333333	1.22222	0.666667
'SNX33'	32	3	1	5	6	1	1	2	0	4	4	1	19	20	203	66	8	129	74	137	6	2	4	8	6	1	1	0	2	1	9.09091	25	3.10078	10.8108	4.37956	16.6667	50	0	25	16.6667	1.51515	12.5	0	2.7027	0.729927	1.5	0.5	2	1
'FNBP1'	60	10	7	11	18	0	2	2	1	8	9	2	29	31	273	137	8	128	145	136	18	2	9	20	11	7	0	1	7	1	13.1387	25	7.03125	13.7931	8.08824	38.8889	0	11.1111	35	9.09091	5.10949	0	0.78125	4.82759	0.735294	2	0.222222	2.22222	1.63636
'FCHO2'	68	5	1	19	20	1	1	2	2	8	10	1	35	36	259	134	8	117	142	125	20	2	10	22	12	1	1	2	2	3	14.9254	25	8.54701	15.493	9.6	5	50	20	9.09091	25	0.746269	12.5	1.7094	1.40845	2.4	2	0.2	2.2	1.66667
'TRIP10/CIP4'	41	2	2	14	16	0	2	2	0	6	6	0	17	17	276	139	8	129	147	137	16	2	6	18	8	2	0	0	2	0	11.5108	25	4.65116	12.2449	5.83942	12.5	0	0	11.1111	0	1.43885	0	0	1.36054	0	2.66667	0.333333	3	2
'pacsin1'	44	12	9	18	27	1	2	3	2	4	6	0	8	8	292	150	8	134	158	142	27	3	6	30	9	9	1	2	10	3	18	37.5	4.47761	18.9873	6.33803	33.3333	33.3333	33.3333	33.3333	33.3333	6	12.5	1.49254	6.32911	2.11268	4.5	0.5	5	3
'pacsin2'	46	4	2	24	26	0	3	3	1	5	6	0	11	11	291	150	8	133	158	141	26	3	6	29	9	2	0	1	2	1	17.3333	37.5	4.51128	18.3544	6.38298	7.69231	0	16.6667	6.89655	11.1111	1.33333	0	0.75188	1.26582	0.70922	4.33333	0.5	4.83333	2.88889
'NCF4'	21	2	2	2	4	0	1	1	0	4	4	0	12	12	122	52	8	62	60	70	4	1	4	5	5	2	0	0	2	0	7.69231	12.5	6.45161	8.33333	7.14286	50	0	0	40	0	3.84615	0	0	3.33333	0	1	0.25	1.25	0.8
'SNX1'	42	1	1	6	7	0	1	1	0	4	4	0	30	30	130	59	8	63	67	71	7	1	4	8	5	1	0	0	1	0	11.8644	12.5	6.34921	11.9403	7.04225	14.2857	0	0	12.5	0	1.69492	0	0	1.49254	0	1.75	0.25	2	1.4
'SNX5'	43	7	0	9	9	0	1	1	1	1	2	6	25	31	146	76	8	62	84	70	9	1	2	10	3	0	0	1	0	1	11.8421	12.5	3.22581	11.9048	4.28571	0	0	50	0	33.3333	0	0	1.6129	0	1.42857	4.5	0.5	5	3
'SNX9'	44	2	1	2	3	0	2	2	0	3	3	1	35	36	113	39	8	66	47	74	3	2	3	5	5	1	0	0	1	0	7.69231	25	4.54545	10.6383	6.75676	33.3333	0	0	20	0	2.5641	0	0	2.12766	0	1	0.666667	1.66667	0.6
'SNX12'	9	1	0	4	4	0	0	0	1	2	3	0	2	2	126	54	8	64	62	72	4	0	3	4	3	0	0	1	0	1	7.40741	0	4.6875	6.45161	4.16667	0	#DIV/0!	33.3333	0	33.3333	0	0	1.5625	0	1.38889	1.33333	0	1.33333	1.33333
'SNX14'	68	3	2	5	7	1	0	1	0	2	2	0	58	58	126	51	8	67	59	75	7	1	2	8	3	2	1	0	3	1	13.7255	12.5	2.98507	13.5593	4	28.5714	100	0	37.5	33.3333	3.92157	12.5	0	5.08475	1.33333	3.5	0.5	4	2.33333
'SNX19'	44	1	0	6	6	0	1	1	1	1	2	0	35	35	136	58	8	70	66	78	6	1	2	7	3	0	0	1	0	1	10.3448	12.5	2.85714	10.6061	3.84615	0	0	50	0	33.3333	0	0	1.42857	0	1.28205	3	0.5	3.5	2
'SNX2'	41	13	5	2	7	0	0	0	2	3	5	6	23	29	148	57	8	83	65	91	7	0	5	7	5	5	0	2	5	2	12.2807	0	6.0241	10.7692	5.49451	71.4286	#DIV/0!	40	71.4286	40	8.77193	0	2.40964	7.69231	2.1978	1.4	0	1.4	1.4
'SNX6'	40	3	2	6	8	0	1	1	0	7	7	1	23	24	164	74	8	82	82	90	8	1	7	9	8	2	0	0	2	0	10.8108	12.5	8.53659	10.9756	8.88889	25	0	0	22.2222	0	2.7027	0	0	2.43902	0	1.14286	0.142857	1.28571	1
'SNX25'	65	5	3	4	7	0	1	1	0	2	2	2	53	55	117	47	8	62	55	70	7	1	2	8	3	3	0	0	3	0	14.8936	12.5	3.22581	14.5455	4.28571	42.8571	0	0	37.5	0	6.38298	0	0	5.45455	0	3.5	0.5	4	2.33333
'SNX29'	54	1	1	5	6	0	0	0	0	6	6	0	42	42	111	45	8	58	53	66	6	0	6	6	6	1	0	0	1	0	13.3333	0	10.3448	11.3208	9.09091	16.6667	#DIV/0!	0	16.6667	0	2.22222	0	0	1.88679	0	1	0	1	1
'SNX30'	31	2	2	1	3	0	0	0	0	10	10	0	18	18	142	49	8	85	57	93	3	0	10	3	10	2	0	0	2	0	6.12245	0	11.7647	5.26316	10.7527	66.6667	#DIV/0!	0	66.6667	0	4.08163	0	0	3.50877	0	0.3	0	0.3	0.3
'Syt1'	56	5	1	6	7	0	1	1	1	2	3	3	42	45	89	42	12	35	54	47	7	1	3	8	4	1	0	1	1	1	16.6667	8.33333	8.57143	14.8148	8.51064	14.2857	0	33.3333	12.5	25	2.38095	0	2.85714	1.85185	2.12766	2.33333	0.333333	2.66667	1.75
'PRKCA'	59	8	2	3	5	0	1	1	1	4	5	5	43	48	90	42	12	36	54	48	5	1	5	6	6	2	0	1	2	1	11.9048	8.33333	13.8889	11.1111	12.5	40	0	20	33.3333	16.6667	4.7619	0	2.77778	3.7037	2.08333	1	0.2	1.2	0.833333
'PIK3C2A'	122	6	1	4	5	0	1	1	0	2	2	5	109	114	91	41	12	38	53	50	5	1	2	6	3	1	0	0	1	0	12.1951	8.33333	5.26316	11.3208	6	20	0	0	16.6667	0	2.43902	0	0	1.88679	0	2.5	0.5	3	1.66667
'Syt7 '	38	3	2	5	7	0	1	1	1	2	3	0	27	27	90	42	12	36	54	48	7	1	3	8	4	2	0	1	2	1	16.6667	8.33333	8.33333	14.8148	8.33333	28.5714	0	33.3333	25	25	4.7619	0	2.77778	3.7037	2.08333	2.33333	0.333333	2.66667	1.75
'Syt15 '	22	2	0	5	5	0	0	0	1	2	3	1	13	14	87	40	12	35	52	47	5	0	3	5	3	0	0	1	0	1	12.5	0	8.57143	9.61538	6.38298	0	#DIV/0!	33.3333	0	33.3333	0	0	2.85714	0	2.12766	1.66667	0	1.66667	1.66667
'CPNE9'	30	3	1	4	5	1	0	1	0	1	1	1	22	23	93	42	12	39	54	51	5	1	1	6	2	1	1	0	2	1	11.9048	8.33333	2.5641	11.1111	3.92157	20	100	0	33.3333	50	2.38095	8.33333	0	3.7037	1.96078	5	1	6	2.5
'RASA2'	71	6	5	1	6	0	0	0	0	1	1	1	63	64	63	30	8	25	38	33	6	0	1	6	1	5	0	0	5	0	20	0	4	15.7895	3.0303	83.3333	#DIV/0!	0	83.3333	0	16.6667	0	0	13.1579	0	6	0	6	6
'UNC13B'	106	1	1	5	6	0	2	2	0	2	2	0	96	96	93	41	12	40	53	52	6	2	2	8	4	1	0	0	1	0	14.6341	16.6667	5	15.0943	7.69231	16.6667	0	0	12.5	0	2.43902	0	0	1.88679	0	3	1	4	1.5
'DYSF'	122	4	0	3	3	1	0	1	0	0	0	3	115	118	83	33	12	38	45	50	3	1	0	4	1	0	1	0	1	1	9.09091	8.33333	0	8.88889	2	0	100	#DIV/0!	25	100	0	8.33333	0	2.22222	2	#DIV/0!	#DIV/0!	#DIV/0!	3
'ESyt1 '	53	4	1	6	7	0	0	0	0	1	1	3	42	45	89	43	12	34	55	46	7	0	1	7	1	1	0	0	1	0	16.2791	0	2.94118	12.7273	2.17391	14.2857	#DIV/0!	0	14.2857	0	2.32558	0	0	1.81818	0	7	0	7	7
'DYSF'	122	4	1	3	4	1	0	1	0	3	3	2	112	114	64	32	9	22	41	31	4	1	3	5	4	1	1	0	2	1	12.5	11.1111	13.6364	12.1951	12.9032	25	100	0	40	25	3.125	11.1111	0	4.87805	3.22581	1.33333	0.333333	1.66667	1
'MYOF'	149	14	3	1	4	0	0	0	0	3	3	11	131	142	63	31	8	23	39	31	4	0	3	4	3	3	0	0	3	0	12.9032	0	13.0435	10.2564	9.67742	75	#DIV/0!	0	75	0	9.67742	0	0	7.69231	0	1.33333	0	1.33333	1.33333
'ESyt1 '	53	4	0	2	2	0	0	0	1	0	1	3	47	50	61	30	8	22	38	30	2	0	1	2	1	0	0	1	0	1	6.66667	0	4.54545	5.26316	3.33333	0	#DIV/0!	100	0	100	0	0	4.54545	0	3.33333	2	0	2	2
'Syt1'	56	5	1	10	11	0	1	1	0	4	4	4	36	40	92	42	12	38	54	50	11	1	4	12	5	1	0	0	1	0	26.1905	8.33333	10.5263	22.2222	10	9.09091	0	0	8.33333	0	2.38095	0	0	1.85185	0	2.75	0.25	3	2.2
'PRKCG'	37	6	2	3	5	0	0	0	0	1	1	4	27	31	91	44	12	35	56	47	5	0	1	5	1	2	0	0	2	0	11.3636	0	2.85714	8.92857	2.12766	40	#DIV/0!	0	40	0	4.54545	0	0	3.57143	0	5	0	5	5
'syt2'	53	4	1	11	12	0	1	1	0	4	4	3	33	36	92	42	12	38	54	50	12	1	4	13	5	1	0	0	1	0	28.5714	8.33333	10.5263	24.0741	10	8.33333	0	0	7.69231	0	2.38095	0	0	1.85185	0	3	0.25	3.25	2.4
'syt5'	25	1	1	9	10	0	2	2	0	3	3	0	10	10	92	42	12	38	54	50	10	2	3	12	5	1	0	0	1	0	23.8095	16.6667	7.89474	22.2222	10	10	0	0	8.33333	0	2.38095	0	0	1.85185	0	3.33333	0.666667	4	2
'syt12'	20	3	3	3	6	0	1	1	0	2	2	0	11	11	92	42	12	38	54	50	6	1	2	7	3	3	0	0	3	0	14.2857	8.33333	5.26316	12.963	6	50	0	0	42.8571	0	7.14286	0	0	5.55556	0	3	0.5	3.5	2
'syt13'	29	1	1	8	9	0	2	2	0	2	2	0	16	16	94	44	12	38	56	50	9	2	2	11	4	1	0	0	1	0	20.4545	16.6667	5.26316	19.6429	8	11.1111	0	0	9.09091	0	2.27273	0	0	1.78571	0	4.5	1	5.5	2.25
'syt15'	22	2	1	4	5	0	1	1	0	2	2	1	13	14	92	41	12	39	53	51	5	1	2	6	3	1	0	0	1	0	12.1951	8.33333	5.12821	11.3208	5.88235	20	0	0	16.6667	0	2.43902	0	0	1.88679	0	2.5	0.5	3	1.66667
'unc13a'	126	3	2	5	7	0	1	1	0	2	2	1	115	116	94	45	12	37	57	49	7	1	2	8	3	2	0	0	2	0	15.5556	8.33333	5.40541	14.0351	6.12245	28.5714	0	0	25	0	4.44444	0	0	3.50877	0	3.5	0.5	4	2.33333
'myof'	149	14	1	1	2	0	1	1	0	1	1	13	132	145	94	38	12	44	50	56	2	1	1	3	2	1	0	0	1	0	5.26316	8.33333	2.27273	6	3.57143	50	0	0	33.3333	0	2.63158	0	0	2	0	2	1	3	1
'EHD2'	38	8	4	4	8	0	3	3	0	4	4	4	19	23	115	43	8	64	51	72	8	3	4	11	7	4	0	0	4	0	18.6047	37.5	6.25	21.5686	9.72222	50	0	0	36.3636	0	9.30233	0	0	7.84314	0	2	0.75	2.75	1.14286
'EHD4'	41	5	3	3	6	0	2	2	1	5	6	1	26	27	115	43	8	64	51	72	6	2	6	8	8	3	0	1	3	1	13.9535	25	9.375	15.6863	11.1111	50	0	16.6667	37.5	12.5	6.97674	0	1.5625	5.88235	1.38889	1	0.333333	1.33333	0.75
'EHD1'	44	11	2	5	7	2	1	3	3	1	4	4	26	30	115	43	8	64	51	72	7	3	4	10	7	2	2	3	4	5	16.2791	37.5	6.25	19.6078	9.72222	28.5714	66.6667	75	40	71.4286	4.65116	25	4.6875	7.84314	6.94444	1.75	0.75	2.5	1
'EHD3'	44	1	0	7	7	0	2	2	1	3	4	0	31	31	115	43	8	64	51	72	7	2	4	9	6	0	0	1	0	1	16.2791	25	6.25	17.6471	8.33333	0	0	25	0	16.6667	0	0	1.5625	0	1.38889	1.75	0.5	2.25	1.16667
'protein'	'Kall'	'Kac'	'KacM'	'KxxM'	0	'KacT'	'KxxT'	0	'KacN'	'KxxN'	0	'KacOut'	'KxxOut'	0	'domainLength'	'MBRLength'	'TRLength'	'NMBRLength'	0	0	n(K)_M	n(K)_T	n(K)_N	n(K)_M+T	n(K)_N+T	n(Kac)_M	n(Kac)_T	n(Kac)_N	n(Kac)_M+T	n(Kac)_N+T	f(K)_M	f(K)_T	f(K)_N	f(K)_M+T	f(K)_N+T	f(Kac/K)_M	f(Kac/K)_T	f(Kac/K)_N	f(Kac/K)_M+T	f(Kac/K)_N+T	f(Kac/aa)_M	f(Kac/aa)_T	f(Kac/aa)_N	f(Kac/aa)_M+T	f(Kac/aa)_N+T	incident K ratio M/N	incident K ratio T/N	incident K ratio (M+T)/N	incident K ratio M/(N+T)
'AMPH'	43	9	4	4	8	2	3	5	2	11	13	1	16	17	240	84	24	132	108	156	8	5	13	13	18	4	2	2	6	4	9.52381	20.8333	9.84848	12.037	11.5385	50	40	15.3846	46.1538	22.2222	4.7619	8.33333	1.51515	5.55556	2.5641	0.615385	0.384615	1	0.444444
'SH3GL2'	28	3	2	13	15	1	1	2	0	8	8	0	3	3	244	91	20	133	111	153	15	2	8	17	10	2	1	0	3	1	16.4835	10	6.01504	15.3153	6.53595	13.3333	50	0	17.6471	10	2.1978	5	0	2.7027	0.653595	1.875	0.25	2.125	1.5
'SH3GL3'	31	3	1	15	16	0	2	2	0	9	9	2	2	4	249	91	20	138	111	158	16	2	9	18	11	1	0	0	1	0	17.5824	10	6.52174	16.2162	6.96203	6.25	0	0	5.55556	0	1.0989	0	0	0.900901	0	1.77778	0.222222	2	1.45455
'BIN1'	44	3	2	13	15	0	4	4	1	9	10	0	15	15	269	119	24	126	143	150	15	4	10	19	14	2	0	1	2	1	12.605	16.6667	7.93651	13.2867	9.33333	13.3333	0	10	10.5263	7.14286	1.68067	0	0.793651	1.3986	0.666667	1.5	0.4	1.9	1.07143
'BIN2'	42	8	7	10	17	1	2	3	0	7	7	0	15	15	242	98	24	120	122	144	17	3	7	20	10	7	1	0	8	1	17.3469	12.5	5.83333	16.3934	6.94444	41.1765	33.3333	0	40	10	7.14286	4.16667	0	6.55738	0.694444	2.42857	0.428571	2.85714	1.7
'SNX9'	44	2	1	7	8	0	3	3	0	9	9	1	23	24	201	61	16	124	77	140	8	3	9	11	12	1	0	0	1	0	13.1148	18.75	7.25806	14.2857	8.57143	12.5	0	0	9.09091	0	1.63934	0	0	1.2987	0	0.888889	0.333333	1.22222	0.666667
'SNX33'	32	3	1	5	6	1	1	2	0	4	4	1	19	20	203	62	16	125	78	141	6	2	4	8	6	1	1	0	2	1	9.67742	12.5	3.2	10.2564	4.25532	16.6667	50	0	25	16.6667	1.6129	6.25	0	2.5641	0.70922	1.5	0.5	2	1
'FNBP1'	60	10	7	11	18	0	2	2	1	8	9	2	29	31	273	133	16	124	149	140	18	2	9	20	11	7	0	1	7	1	13.5338	12.5	7.25806	13.4228	7.85714	38.8889	0	11.1111	35	9.09091	5.26316	0	0.806452	4.69799	0.714286	2	0.222222	2.22222	1.63636
'FCHO2'	68	5	1	18	19	1	2	3	2	8	10	1	35	36	259	130	16	113	146	129	19	3	10	22	13	1	1	2	2	3	14.6154	18.75	8.84956	15.0685	10.0775	5.26316	33.3333	20	9.09091	23.0769	0.769231	6.25	1.76991	1.36986	2.32558	1.9	0.3	2.2	1.46154
'TRIP10/CIP4'	41	2	2	14	16	0	2	2	0	6	6	0	17	17	276	135	16	125	151	141	16	2	6	18	8	2	0	0	2	0	11.8519	12.5	4.8	11.9205	5.67376	12.5	0	0	11.1111	0	1.48148	0	0	1.3245	0	2.66667	0.333333	3	2
'pacsin1'	44	12	9	18	27	1	2	3	2	4	6	0	8	8	292	146	16	130	162	146	27	3	6	30	9	9	1	2	10	3	18.4932	18.75	4.61538	18.5185	6.16438	33.3333	33.3333	33.3333	33.3333	33.3333	6.16438	6.25	1.53846	6.17284	2.05479	4.5	0.5	5	3
'pacsin2'	46	4	2	24	26	0	3	3	1	5	6	0	11	11	291	146	16	129	162	145	26	3	6	29	9	2	0	1	2	1	17.8082	18.75	4.65116	17.9012	6.2069	7.69231	0	16.6667	6.89655	11.1111	1.36986	0	0.775194	1.23457	0.689655	4.33333	0.5	4.83333	2.88889
'NCF4'	21	2	2	2	4	0	1	1	0	4	4	0	12	12	122	48	16	58	64	74	4	1	4	5	5	2	0	0	2	0	8.33333	6.25	6.89655	7.8125	6.75676	50	0	0	40	0	4.16667	0	0	3.125	0	1	0.25	1.25	0.8
'SNX1'	42	1	1	6	7	0	2	2	0	3	3	0	30	30	130	55	16	59	71	75	7	2	3	9	5	1	0	0	1	0	12.7273	12.5	5.08475	12.6761	6.66667	14.2857	0	0	11.1111	0	1.81818	0	0	1.40845	0	2.33333	0.666667	3	1.4
'SNX5'	43	7	0	8	8	0	2	2	1	1	2	6	25	31	146	72	16	58	88	74	8	2	2	10	4	0	0	1	0	1	11.1111	12.5	3.44828	11.3636	5.40541	0	0	50	0	25	0	0	1.72414	0	1.35135	4	1	5	2
'SNX9'	44	2	1	2	3	0	2	2	0	3	3	1	35	36	113	36	15	62	51	77	3	2	3	5	5	1	0	0	1	0	8.33333	13.3333	4.83871	9.80392	6.49351	33.3333	0	0	20	0	2.77778	0	0	1.96078	0	1	0.666667	1.66667	0.6
'SNX12'	9	1	0	4	4	0	0	0	1	2	3	0	2	2	126	50	16	60	66	76	4	0	3	4	3	0	0	1	0	1	8	0	5	6.06061	3.94737	0	#DIV/0!	33.3333	0	33.3333	0	0	1.66667	0	1.31579	1.33333	0	1.33333	1.33333
'SNX14'	68	3	2	5	7	1	0	1	0	2	2	0	58	58	126	47	16	63	63	79	7	1	2	8	3	2	1	0	3	1	14.8936	6.25	3.1746	12.6984	3.79747	28.5714	100	0	37.5	33.3333	4.25532	6.25	0	4.7619	1.26582	3.5	0.5	4	2.33333
'SNX19'	44	1	0	6	6	0	1	1	1	1	2	0	35	35	136	54	16	66	70	82	6	1	2	7	3	0	0	1	0	1	11.1111	6.25	3.0303	10	3.65854	0	0	50	0	33.3333	0	0	1.51515	0	1.21951	3	0.5	3.5	2
'SNX2'	41	13	4	2	6	2	1	3	1	2	3	6	23	29	148	53	16	79	69	95	6	3	3	9	6	4	2	1	6	3	11.3208	18.75	3.79747	13.0435	6.31579	66.6667	66.6667	33.3333	66.6667	50	7.54717	12.5	1.26582	8.69565	3.15789	2	1	3	1
'SNX6'	40	3	2	4	6	0	3	3	0	7	7	1	23	24	164	70	16	78	86	94	6	3	7	9	10	2	0	0	2	0	8.57143	18.75	8.97436	10.4651	10.6383	33.3333	0	0	22.2222	0	2.85714	0	0	2.32558	0	0.857143	0.428571	1.28571	0.6
'SNX25'	65	5	2	4	6	1	1	2	0	2	2	2	53	55	117	43	16	58	59	74	6	2	2	8	4	2	1	0	3	1	13.9535	12.5	3.44828	13.5593	5.40541	33.3333	50	0	37.5	25	4.65116	6.25	0	5.08475	1.35135	3	1	4	1.5
'SNX29'	54	1	1	5	6	0	2	2	0	4	4	0	42	42	111	41	16	54	57	70	6	2	4	8	6	1	0	0	1	0	14.6341	12.5	7.40741	14.0351	8.57143	16.6667	0	0	12.5	0	2.43902	0	0	1.75439	0	1.5	0.5	2	1
'SNX30'	31	2	2	1	3	0	2	2	0	8	8	0	18	18	142	45	16	81	61	97	3	2	8	5	10	2	0	0	2	0	6.66667	12.5	9.87654	8.19672	10.3093	66.6667	0	0	40	0	4.44444	0	0	3.27869	0	0.375	0.25	0.625	0.3
'Syt1'	56	5	1	5	6	0	2	2	1	2	3	3	42	45	89	36	22	31	58	53	6	2	3	8	5	1	0	1	1	1	16.6667	9.09091	9.67742	13.7931	9.43396	16.6667	0	33.3333	12.5	20	2.77778	0	3.22581	1.72414	1.88679	2	0.666667	2.66667	1.2
'PRKCA'	59	8	2	3	5	0	2	2	1	3	4	5	43	48	90	36	24	30	60	54	5	2	4	7	6	2	0	1	2	1	13.8889	8.33333	13.3333	11.6667	11.1111	40	0	25	28.5714	16.6667	5.55556	0	3.33333	3.33333	1.85185	1.25	0.5	1.75	0.833333
'PIK3C2A'	122	6	1	4	5	0	2	2	0	1	1	5	109	114	91	35	24	32	59	56	5	2	1	7	3	1	0	0	1	0	14.2857	8.33333	3.125	11.8644	5.35714	20	0	0	14.2857	0	2.85714	0	0	1.69492	0	5	2	7	1.66667
'Syt7 '	38	3	2	4	6	0	2	2	1	2	3	0	27	27	90	36	22	32	58	54	6	2	3	8	5	2	0	1	2	1	16.6667	9.09091	9.375	13.7931	9.25926	33.3333	0	33.3333	25	20	5.55556	0	3.125	3.44828	1.85185	2	0.666667	2.66667	1.2
'Syt15 '	22	2	0	5	5	0	0	0	1	2	3	1	13	14	87	34	22	31	56	53	5	0	3	5	3	0	0	1	0	1	14.7059	0	9.67742	8.92857	5.66038	0	#DIV/0!	33.3333	0	33.3333	0	0	3.22581	0	1.88679	1.66667	0	1.66667	1.66667
'CPNE9'	30	3	1	4	5	1	0	1	0	1	1	1	22	23	93	36	24	33	60	57	5	1	1	6	2	1	1	0	2	1	13.8889	4.16667	3.0303	10	3.50877	20	100	0	33.3333	50	2.77778	4.16667	0	3.33333	1.75439	5	1	6	2.5
'RASA2'	71	6	5	1	6	0	0	0	0	1	1	1	63	64	63	26	15	22	41	37	6	0	1	6	1	5	0	0	5	0	23.0769	0	4.54545	14.6341	2.7027	83.3333	#DIV/0!	0	83.3333	0	19.2308	0	0	12.1951	0	6	0	6	6
'UNC13B'	106	1	1	2	3	0	5	5	0	2	2	0	96	96	93	35	24	34	59	58	3	5	2	8	7	1	0	0	1	0	8.57143	20.8333	5.88235	13.5593	12.069	33.3333	0	0	12.5	0	2.85714	0	0	1.69492	0	1.5	2.5	4	0.428571
'DYSF'	122	4	0	3	3	1	0	1	0	0	0	3	115	118	83	27	23	33	50	56	3	1	0	4	1	0	1	0	1	1	11.1111	4.34783	0	8	1.78571	0	100	#DIV/0!	25	100	0	4.34783	0	2	1.78571	#DIV/0!	#DIV/0!	#DIV/0!	3
'ESyt1 '	53	4	1	6	7	0	0	0	0	1	1	3	42	45	89	37	23	29	60	52	7	0	1	7	1	1	0	0	1	0	18.9189	0	3.44828	11.6667	1.92308	14.2857	#DIV/0!	0	14.2857	0	2.7027	0	0	1.66667	0	7	0	7	7
'DYSF'	122	4	0	2	2	2	1	3	0	3	3	2	112	114	64	26	19	19	45	38	2	3	3	5	6	0	2	0	2	2	7.69231	15.7895	15.7895	11.1111	15.7895	0	66.6667	0	40	33.3333	0	10.5263	0	4.44444	5.26316	0.666667	1	1.66667	0.333333
'MYOF'	149	14	3	1	4	0	0	0	0	3	3	11	131	142	63	25	18	20	43	38	4	0	3	4	3	3	0	0	3	0	16	0	15	9.30233	7.89474	75	#DIV/0!	0	75	0	12	0	0	6.97674	0	1.33333	0	1.33333	1.33333
'ESyt1 '	53	4	0	2	2	0	0	0	1	0	1	3	47	50	61	24	18	19	42	37	2	0	1	2	1	0	0	1	0	1	8.33333	0	5.26316	4.7619	2.7027	0	#DIV/0!	100	0	100	0	0	5.26316	0	2.7027	2	0	2	2
'Syt1'	56	5	1	9	10	0	4	4	0	2	2	4	36	40	92	36	24	32	60	56	10	4	2	14	6	1	0	0	1	0	27.7778	16.6667	6.25	23.3333	10.7143	10	0	0	7.14286	0	2.77778	0	0	1.66667	0	5	2	7	1.66667
'PRKCG'	37	6	2	3	5	0	0	0	0	1	1	4	27	31	91	38	23	30	61	53	5	0	1	5	1	2	0	0	2	0	13.1579	0	3.33333	8.19672	1.88679	40	#DIV/0!	0	40	0	5.26316	0	0	3.27869	0	5	0	5	5
'syt2'	53	4	1	10	11	0	4	4	0	2	2	3	33	36	92	36	24	32	60	56	11	4	2	15	6	1	0	0	1	0	30.5556	16.6667	6.25	25	10.7143	9.09091	0	0	6.66667	0	2.77778	0	0	1.66667	0	5.5	2	7.5	1.83333
'syt5'	25	1	1	8	9	0	4	4	0	2	2	0	10	10	92	36	24	32	60	56	9	4	2	13	6	1	0	0	1	0	25	16.6667	6.25	21.6667	10.7143	11.1111	0	0	7.69231	0	2.77778	0	0	1.66667	0	4.5	2	6.5	1.5
'syt12'	20	3	3	3	6	0	2	2	0	1	1	0	11	11	92	36	24	32	60	56	6	2	1	8	3	3	0	0	3	0	16.6667	8.33333	3.125	13.3333	5.35714	50	0	0	37.5	0	8.33333	0	0	5	0	6	2	8	2
'syt13'	29	1	1	8	9	0	3	3	0	1	1	0	16	16	94	38	24	32	62	56	9	3	1	12	4	1	0	0	1	0	23.6842	12.5	3.125	19.3548	7.14286	11.1111	0	0	8.33333	0	2.63158	0	0	1.6129	0	9	3	12	2.25
'syt15'	22	2	1	4	5	0	2	2	0	1	1	1	13	14	92	35	24	33	59	57	5	2	1	7	3	1	0	0	1	0	14.2857	8.33333	3.0303	11.8644	5.26316	20	0	0	14.2857	0	2.85714	0	0	1.69492	0	5	2	7	1.66667
'unc13a'	126	3	2	3	5	0	3	3	0	2	2	1	115	116	94	39	22	33	61	55	5	3	2	8	5	2	0	0	2	0	12.8205	13.6364	6.06061	13.1148	9.09091	40	0	0	25	0	5.12821	0	0	3.27869	0	2.5	1.5	4	1
'myof'	149	14	1	1	2	0	1	1	0	1	1	13	132	145	94	32	23	39	55	62	2	1	1	3	2	1	0	0	1	0	6.25	4.34783	2.5641	5.45455	3.22581	50	0	0	33.3333	0	3.125	0	0	1.81818	0	2	1	3	1
'EHD2'	38	8	4	3	7	0	5	5	0	3	3	4	19	23	115	39	16	60	55	76	7	5	3	12	8	4	0	0	4	0	17.9487	31.25	5	21.8182	10.5263	57.1429	0	0	33.3333	0	10.2564	0	0	7.27273	0	2.33333	1.66667	4	0.875
'EHD4'	41	5	3	1	4	0	5	5	1	4	5	1	26	27	115	39	16	60	55	76	4	5	5	9	10	3	0	1	3	1	10.2564	31.25	8.33333	16.3636	13.1579	75	0	20	33.3333	10	7.69231	0	1.66667	5.45455	1.31579	0.8	1	1.8	0.4
'EHD1'	44	11	2	4	6	3	2	5	2	1	3	4	26	30	115	39	16	60	55	76	6	5	3	11	8	2	3	2	5	5	15.3846	31.25	5	20	10.5263	33.3333	60	66.6667	45.4545	62.5	5.12821	18.75	3.33333	9.09091	6.57895	2	1.66667	3.66667	0.75
'EHD3'	44	1	0	5	5	0	5	5	1	2	3	0	31	31	115	39	16	60	55	76	5	5	3	10	8	0	0	1	0	1	12.8205	31.25	5	18.1818	10.5263	0	0	33.3333	0	12.5	0	0	1.66667	0	1.31579	1.66667	1.66667	3.33333	0.625
[truncated: 163 more columns]

## Sheet: Source data Figure 3a
EHD2 acK324																					EHD2 K324Q
EXPERIMENT 1							EXPERIMENT 2							EXPERIMENT 3							EXPERIMENT 1							EXPERIMENT 2
Band Intensities			Lane	Area			Band Intensities			Lane	Area			Band Intensities							Band Intensities							Band Intensities
		WT_S_-L	1	15624.9					WT_S_-L	1	13181.2						Lane	Area						Lane	Area						Lane	Area
		WT_P_-L	2	203.192					WT_P_-L	2	349.849					WT_S_-L	1	10923.1					WT_S_-L	1	8312.05					WT_S_-L	1	14651.6
		WT_S_+L	3	244.607					WT_S_+L	3	358.435					WT_P_-L	2	85.364					WT_P_-L	2	620.991					WT_P_-L	2	561.577
		WT_S_+L	4	15245.1					WT_S_+L	4	13732.4					WT_S_+L	3	202.778					WT_S_+L	3	681.406					WT_S_+L	3	561.991
		acK324_S_-L	5	20980					acK324_S_-L	5	19198.6					WT_S_+L	4	10238.3					WT_S_+L	4	6929.25					WT_S_+L	4	11946
		acK324_P_-L	6	470.092					acK324_P_-L	6	255.435					acK324_S_-L	5	19170.6					K324Q_S_-L	5	13752.7					K324Q_S_-L	5	15581.4
		acK324_S_+L	7	11766.3					acK324_S_+L	7	10083.2					acK324_P_-L	6	366.263					K324Q_P_-L	6	624.698					K324Q_P_-L	6	501.284
		acK324_S_+L	8	12060					acK324_S_+L	8	9721.07					acK324_S_+L	7	11442.9					K324Q_S_+L	7	8561.76					K324Q_S_+L	7	11324.3
																acK324_S_+L	8	9874.43					K324Q_S_+L	8	5998.61					K324Q_S_+L	8	9171.02
					%							%
		WT	S+P -L	15828.1					WT	S+P -L	13531								%							%							%
		WT	S+P +L	15489.7					WT	S+P +L	14090.8					WT	S+P -L	11008.5					WT	S+P -L	8933.05					WT	S+P -L	15213.1
		WT	S -L	0.987163	98.72				WT	S -L	0.974145	97.41				WT	S+P +L	10441.1					WT	S+P +L	7610.65					WT	S+P +L	12508
		WT	P -L	0.0128374	1.28				WT	P -L	0.0258553	2.59				WT	S -L	0.992246	99.22				WT	S -L	0.930484	93.05				WT	S -L	0.963086	96.31
		WT	S +L	0.0157916	1.58				WT	S +L	0.0254375	2.54				WT	P -L	0.00775439	0.78				WT	P -L	0.0695162	6.95				WT	P -L	0.036914	3.69
		WT	P +L	0.984208	98.42				WT	P +L	0.974563	97.46				WT	S +L	0.0194212	1.94				WT	S +L	0.0895332	8.95				WT	S +L	0.0449306	4.49
		acK324	S+P -L	21450.1					acK324	S+P -L	19454					WT	P +L	0.980579	98.06				WT	P +L	0.910467	91.05				WT	P +L	0.955069	95.51
		acK324	S+P +L	23826.3					acK324	S+P +L	19804.3					acK324	S+P -L	19536.9					K324Q	S+P -L	14377.4					K324Q	S+P -L	16082.7
		acK324	S -L	0.978084	97.81				acK324	S -L	0.98687	98.69				acK324	S+P +L	21317.4					K324Q	S+P +L	14560.4					K324Q	S+P +L	20495.3
		acK324	P -L	0.0219156	2.19				acK324	P -L	0.0131302	1.31				acK324	S -L	0.981253	98.13				K324Q	S -L	0.95655	95.66				K324Q	S -L	0.968831	96.88
		acK324	S +L	0.493837	49.38				acK324	S +L	0.509144	50.91				acK324	P -L	0.0187473	1.87				K324Q	P -L	0.0434499	4.34				K324Q	P -L	0.0311691	3.12
		acK324	P +L	0.506163	50.62				acK324	P +L	0.490856	49.09				acK324	S +L	0.53679	53.68				K324Q	S +L	0.588018	58.8				K324Q	S +L	0.552531	55.25
																acK324	P +L	0.46321	46.32				K324Q	P +L	0.411982	41.2				K324Q	P +L	0.447469	44.75
	Experiment 1				Experiment 2				Experiment 3				average	s.d.	average	s.d.	average	s.d.	average	s.d.
	- L	- L	+ L	+ L	- L	- L	+ L	+ L	- L	- L	+ L	+ L	- L		- L		+ L		+ L
[%]	S	P	S	P	S	P	S	P	S	P	S	P	S		P		S		P
WT	98.72	1.28	1.58	98.42	97.41	2.59	2.54	97.46	99.22	0.78	1.94	98.06	98.45	0.934719	1.55	0.934719	2.02	0.484974	97.98	0.484974
acK324	97.81	2.19	49.38	50.62	98.69	1.31	50.91	49.09	98.13	1.87	53.68	46.32	98.21	0.445421	1.79	0.445421	51.3233	2.17959	48.6767	2.17959
K324Q	95.66	4.34	58.8	41.2	96.88	3.12	55.25	44.75					96.27		3.73	0.86267	57.025		42.975
L - liposomes
S - supernatant
P - pellet
s.d. - standard deviation

## Sheet: Source data Figure 3b
Sample 1-3 Amplitude of Fully unbound WT	1960.3	Sample 4-6 Amplitude of Fully unbound WT	778
Sample 1-3 Amplitude of Fully unbound K324Q	2022.7	Sample 4-6 Amplitude of Fully unbound K324Q	770
Sample 1-3 Amplitude of Fully unbound acK324	1988.3
	EHD2 WT									EHD2 K324Q								EHD2 acK324
lipid conc (mM)	sample 1	sample 2	sample 3	sample 4	sample 5	sample 6	average			sample 1	sample 2	sample 3	sample 4	sample 5	average			sample 1	sample 2	sample 3	average
0.5	1458	1408	1445	355	384	341	1437			1576	1606	1470	529	534	1550.67			1588	1625	1686	1633
1	1314	1290	1238	306	309		1280.67			1313	1360	1327	444	455	1333.33			1406	1449	1403	1419.33
2.5	808	784	810				800.667			815	829	805			816.333			885	868	929	894
							average	sem		sample 1	sample 2	sample 3			average	sem		sample 1	sample 2	sample 3	average	sem
lipid conc (mM)	sample 1	sample 2	sample 3
0.5	0.743764	0.718257	0.737132	0.456298	0.493573	0.438303	0.597888	0.0609792		0.779157	0.793988	0.726751	0.687013	0.693506	0.736083	0.0218129		0.798672	0.817281	0.847961	0.821305	0.0143698
1	0.670306	0.658063	0.631536	0.393316	0.397172		0.550079	0.0635237		0.649132	0.672369	0.656054	0.576623	0.590909	0.629017	0.0189898		0.707137	0.728763	0.705628	0.713843	0.00747301
2.5	0.412182	0.399939	0.413202				0.408441	0.00426124		0.402927	0.409848	0.397983			0.403586	0.00344105		0.445104	0.436554	0.467233	0.44963	0.00914101
lipid conc (mM)	WT	K324Q	acK324
0	1	1	1
0.5	0.597888	0.736083	0.821305
1	0.550079	0.629017	0.713843
2.5	0.408441	0.403586	0.44963

## Sheet: Source data Figure 3c
	EHD2 WT	Experiment 1		Experiment 2		Experiment 3		Kobs		AVERAGE VALUES		STANDARD DEVIATION		STANDARD ERROR
		Remaining ATP (%area)		Remaining ATP (%area)		Remaining ATP (%area)		-L	+L					OF THE MEAN
	Time (min)	- L	+ L	- L	+ L	- L	+ L	Intercept	Intercept	- L	+ L	- L	+ L	- L	+ L
	10	98.128	92.726	98.003	89.954	97.127	84.121	-0.0854	-0.6526	97.7527	88.9337	0.545436	4.3923	0.314908	2.5359
	20	96.764	84.543	97.376	83.452	94.206	76.972	Kobs	Kobs	96.1153	81.6557	1.68161	4.09269	0.970876	2.36292
	30	96.14	77.57	96.239	73.89	94.005	69.976	0.00854	0.06526	95.4613	73.812	1.26219	3.7976	0.728727	2.19255
	45	95.646	71.143	95.55	66.97	92.946	61.98	min-1	min-1	94.714	66.6977	1.53189	4.58757	0.884434	2.64863
	60	93.988	59.039	93.752	55.828	91.457	51.469	0.5124	3.9156	93.0657	55.4453	1.39813	3.79948	0.807213	2.19363
	120	90.294	32.439	90.02	33.832	88.591	28.864	h-1	h-1	89.635	31.7117	0.914451	2.56262	0.527959	1.47953
								7,64 fold stimulated
	EHD2 acK	Experiment 1		Experiment 2		Experiment 3		Kobs		AVERAGE VALUES		STANDARD DEVIATION		STANDARD ERROR
		Remaining ATP (%area)		Remaining ATP (%area)		Remaining ATP (%area)		-L	+L					OF THE MEAN
	Time (min)	- L	+ L	- L	+ L	- L	+ L	Intercept	Intercept	- L	+ L	- L	+ L	- L	+ L
	10	97.762	91.368	98.023	92.375	95.185	91.877	-0.1374	-0.3092	96.99	91.8733	1.56861	0.50351	0.90564	0.290702
	20	96.265	82.435	97.439	88.393	90.221	88.568	Kobs	Kobs	94.6417	86.4653	3.87315	3.49147	2.23616	2.0158
	30	95.156	81.033	96.247	84.022	90.043	87.69	0.01374	0.03092	93.8153	84.2483	3.31217	3.33427	1.91228	1.92504
	45	97.888	78.332	94.936	78.34	86.448	84.597	min-1	min-1	93.0907	80.423	5.93905	3.61479	3.42891	2.087
	60	91.531	73.343	92.767	70.965	83.301	81.938	0.8244	1.8552	89.1997	75.4153	5.14564	5.77257	2.97084	3.3328
	120	84.809	64.879	83.192	61.862	81.024	68.48	h-1	h-1	83.0083	65.0737	1.89917	3.31329	1.09649	1.91293
								2,25 fold stimulated
	EHD2 K324Q	Experiment 1		Experiment 2		Kobs		AVERAGE VALUES		STANDARD DEVIATION		STANDARD ERROR
		Remaining ATP (%area)		Remaining ATP (%area)		-L	+L					OF THE MEAN
	Time (min)	- L	+ L	- L	+ L	Intercept	Intercept	- L	+ L	- L	+ L	- L	+ L
	10	100	100	100	100	-0.0713	-0.1884	100	100	0	0	0	0
	20	100	100	100	100	Kobs	Kobs	100	100	0	0	0	0
	30	100	96.24	100	95.66	0.00713	0.01884	100	95.95	0	0.410122	0	0.29
	45	100	93.52	100	93.35	min-1	min-1	100	93.435	0	0.120208	0	0.085
	60	95.9	91.37	95.75	91.51	0.4278	1.1304	95.825	91.44	0.106066	0.0989949	0.075	0.07
	120	92.16	82.09	92.18	82.63	h-1	h-1	92.17	82.36	0.0141421	0.381838	0.01	0.27
						2,63 fold stimulated

## Sheet: Source data Figure 4e
	EHD2 WT												EHD2 acK324
									Length (nm)															Length (nm)
									EHD2 WT															EHD2 acK324
								Segment 1	4092.36														Segment 1	682.888
								Segment 2	2235.52														Segment 2	293.157
								Segment 3	2035.01														Segment 3	1370.65
								Segment 4	663.714														Segment 4	855.951
								Segment 5	2342.21														Segment 5	601.449
								Segment 6	3505.19														Segment 6	307.371
								Segment 7	4951.98														Segment 7	353.886
								Segment 8	915.624														Segment 8	707.731
								Segment 9	1674.96														Segment 9	670.756
								Segment 10	1084.53														Segment 10	259.012
								Segment 11	2536.09														Segment 11	835.549
								Segment 12	2061.3														Segment 12	408.996
								Segment 13	4670.71														Segment 13	209.901
								Segment 14	5552.65														Segment 14	893.137
								Segment 15	2319.23														Segment 15	1131.09

## Sheet: Source data Figure 8c
Control			amph26			amph;FL-Amph-WT/24B			Amph;FL-Amph-Q5Q15/24B					AVG	SEM	n	p value to control
Fall	Total	% flight deficit	Fall	Total	% flight deficit	Fall	Total	% flight deficit	Fall	Total	% flight deficit		Control	10.0722	2.62494	206
2	6	33.3333	8	8	100	2	11	18.1818	5	7	71.4286		amph26	91.3029	4.62672	90	1.91276e-07
1	6	16.6667	8	9	88.8889	2	6	33.3333	4	5	80		amph;FL-Amph-WT	17.921	3.24657	248	0.0720766
1	7	14.2857	5	7	71.4286	2	8	25	3	5	60		amph;FL-Amph-Q5Q15	72.2619	6.85739	100	1.29569e-05
0	6	0	6	6	100	0	9	0	2	6	33.3333
1	5	20	7	7	100	1	5	20	5	6	83.3333
1	5	20	7	8	87.5	2	6	33.3333	5	5	100
1	5	20				2	6	33.3333	6	8	75
0	4	0				1	4	25	6	8	75
0	7	0				1	8	12.5
0	7	0				0	15	0
1	11	9.09091				1	10	10
0	7	0				2	17	11.7647
0	6	0				2	19	10.5263
1	6	16.6667
0	6	0
1	9	11.1111
16	103		6	45		13	124		8	50

## Sheet: Source data Sup Fig 8
Amphiphysin lipid titration
Amplitude of Fully unbound WT	12530
Amplitude of Fully unbound 5Q15Q	15233
	[Lipid] (mM)	Max	Min	Delta	Relative Amplitude	Average	SD
20C	0.1	4315	-4379	8694	0.693855
	0.1	4628	-4690	9318	0.743655	0.695424	0.0474656		[Lipid] (mM)	Amph WT	Amph- 5Q15Q	SD	SD	SEM	SEM
	0.1	3910	-4219	8129	0.648763				0	1	1
	0.5	1561	-1651	3212	0.256345				0.1	0.695424	0.836933	0.0474656	0.0343937	0.0274043	0.0198572
	0.5	1452	-1503	2955	0.235834	0.254695	0.0180932		0.5	0.254695	0.410578	0.0180932	0.0128053	0.0104461	0.00739311
	0.5	1683	-1724	3407	0.271907				1	0.235435	0.238233	0.0354647	0.0212717	0.0204755	0.0122812
	1	1416	-1375	2791	0.222745
	1	1747	-1705	3452	0.275499	0.235435	0.0354647
	1	1290	-1317	2607	0.208061
	[Lipid] (mM)	Max	Min	Delta		Relative Amplitude	SD
20C 5Q15Q	0.1	6641	-6663	13304	0.873367
	0.1	6280	-6400	12680	0.832403	0.836933	0.0343937
	0.1	6112	-6151	12263	0.805029
	0.5	2967	-3078	6045	0.396836
	0.5	3091	-3196	6287	0.412722	0.410578	0.0128053
	0.5	3204	-3227	6431	0.422176
	1	1987	-2015	4002	0.262719
	1	1604	-1813	3417	0.224316	0.238233	0.0212717
	1	1624	-1844	3468	0.227664

## Sheet: Source data Sup Fig 9
Syt1
Amplitude of Fully unbound WT	352.435
Amplitude of Fully unbound K237Q	354.205
Lipid Concentration	Syt1 WT	Syt1 WT	Syt1 WT	avg			Syt1 237Q	Syt1 237Q	Syt1 237Q	avg
0.1	338.7	333.4	340.53	337.543			350.61	358.47	352.54	353.873
0.25	333.04	324.89	331.12	329.683			344.73	346.06	338.71	343.167
0.5	318.38	319.99	317.88	318.75			330.64	337.6	324.59	330.943
1	317.95	313.33		315.64			319.53	317.47		318.5
	Percent binding
	Syt1 WT	Syt1 WT	Syt1 WT	avg	sem		Syt1 237Q	Syt1 237Q	Syt1 237Q	avg	sem
0.1	0.961028	0.94599	0.966221	0.957746	0.00606626		0.989851	1.01204	0.995299	0.999064	0.00667664
0.25	0.944969	0.921844	0.939521	0.935444	0.00697979		0.97325	0.977005	0.956254	0.968836	0.00638378
0.5	0.903372	0.90794	0.901954	0.904422	0.00180623		0.933471	0.95312	0.91639	0.934327	0.0106117
1	0.902152	0.889043		0.895598			0.902105	0.896289		0.899197
												lipid con	WT	K237Q					sem	sem
												0	1	1
												0.1	0.957746	0.999064					0.00606626	0.00667664
												0.25	0.935444	0.968836					0.00697979	0.00638378
												0.5	0.904422	0.934327					0.00180623	0.0106117
												1	0.895598	0.899197
												lipid con	WT	K237Q	WT	WT	K237Q	K237Q
												0	1	1
												0.1	0.957746	0.999064
												0.25	0.935444	0.968836
												0.5	0.904422	0.934327
												1	0.895598	0.899197	0.902152	0.889043	0.902105	0.896289
